# Supplementary material for: Cryopreservation of Pig Semen Using a Quercetin-Supplemented Freezing Extender
Source: Life (Basel). 2022 Jul 29;12(8):1155. doi: 10.3390/life12081155 (PMC9410179; doi:10.3390/life12081155)
Supplement: Supplementary file 1 [file life-12-01155-s001.zip]

Archive with 1 entries (1 files):
- life-1825003-supplementary.pdf
